# Supplementary material for: MoOx-Based Colorimetric Sensor for Ultraviolet Visualization
Source: Molecules. 2024 Mar 27;29(7):1486. doi: 10.3390/molecules29071486 (PMC11013073; doi:10.3390/molecules29071486)
Supplement: Supplementary file 1 [file molecules-29-01486-s001.zip]

Archive with 1 entries (1 files):
- molecules-2752264-supplementary.pdf
